# Supplementary material for: Light‐Responsive Bilayer Cell Culture Platform for Reversible Cell Guidance
Source: Small Sci. 2021 Dec 16;2(3):2100099. doi: 10.1002/smsc.202100099 (PMC11935986; doi:10.1002/smsc.202100099)
Supplement: Supplementary file 1 — Supplementary Material [file SMSC-2-2100099-s001.zip]

Archive with 2 entries (2 files):
- renamed_c7228.pdf
- Supporting Video 1.avi
